# Supplementary material for: Testing species hypotheses for Fridericia magna, an enchytraeid worm (Annelida: Clitellata) with great mitochondrial variation
Source: BMC Evol Biol. 2020 Sep 14;20:116. doi: 10.1186/s12862-020-01678-5 (PMC7488859; doi:10.1186/s12862-020-01678-5)
Supplement: Supplementary file 3 — Additional file 3: Table S1. Specimens included in the study, with individual specimen numbers, collection data, museum voucher numbers, and GenBank accession numbers, accession numbers in bold are newly generated in this study. *Morphologically examined specimens mounted on slides. Table S2. Uncorrected pairwise genetic distances (p-dist) in COI for the clusters of Fridericia magna, the intraclustal distances are given as the largest p-dist and the intercluster distances as the smallest p-dist. Table S3, Uncorrected pairwise genetic distances (p-dist) in 16S for the clusters of Fridericia magna, the intraclustal distances are given as the largest p-dist and the intercluster distances as the smallest p-dist. Table S4. Primers and programs used for amplification and sequencing of fragments of the mitochondrial 16S and COI and nuclear ITS and H3 markers. [file 12862_2020_1678_MOESM3_ESM.xlsx]

## Sheet: Table S1
Table S1. Specimens included in the study, with individual specimen numbers, collection data, museum voucher numbers, and GenBank accession numbers, accession numbers in bold are newly generated in this study. *Morphologically examined specimens mounted on slides.
Species	Cluster	Museum voucher no.	Individual no.	Collection locality				Coordinates			Leg.	GenBank Accession no.						BOLD Acc.no.
				Country	Province	Locality	Habitat	N	E	Coll. Date		COI	16S	ITS		H3
Fridericia magna	A	ZMBN 109911 slide	CE18491	Norway	Möre og Romsdal	Surnadal, Kvanne, Söya River	River bank, hard sandy soil with lots of weeds, and under stones	62.8917	8.5508	2012 Aug 13	C. Erséus	MT609948	-	-	-	-	-	NOENC053-13
Fridericia magna	A	ZMBN 109912 slide	CE18492	Norway	Möre og Romsdal	Surnadal, Kvanne, Söya River	River bank, hard sandy soil with lots of weeds, and under stones	62.8917	8.5508	2012 Aug 13	C. Erséus	MT609951	-	-	-	-	-	NOENC054-13
Fridericia magna	A	ZMBN 109913 slide	CE18493	Norway	Möre og Romsdal	Surnadal, Kvanne, Söya River	River bank, hard sandy soil with lots of weeds, and under stones	62.8917	8.5508	2012 Aug 13	C. Erséus	MT609946	-	-	-	-	-	NOENC055-13
Fridericia magna	A	ZMBN 110193 slide	CE19550*	Norway	Möre og Romsdal	Tingvoll, Kanestraum, N of road E39 at car ferry terminal (ferry across Halsfjorden)	Stand of hazel trees, black soil	63.0531	8.1233	2013 Aug 13	C. Erséus	MT580300	MT602462	MT603764	-	MT601975	-
Fridericia magna	A	ZMBN 110194 slide	CE19551	Norway	Möre og Romsdal	Tingvoll, Kanestraum, N of road E39 at car ferry terminal (ferry across Halsfjorden)	Stand of hazel trees, black soil	63.0531	8.1233	2012 Aug 13	C. Erséus	MT609947	-	-	-	-	-	NOENC161-14
Fridericia magna	A	ZMBN 110195 slide	CE19554*	Norway	Möre og Romsdal	Tingvoll, Kanestraum, N of road E39 at car ferry terminal (ferry across Halsfjorden)	Stand of hazel trees, black soil	63.0531	8.1233	2013 Aug 13	C. Erséus	MT580301	MT602464	MT603765	-	MT601976	-
Fridericia magna	A	ZMBN 136749 ethanol	CE21460	Norway	Vestfold	Larvik, Jordfallen at Stavernveien (Road 301), forest slope towards stream	Deciduous forest with herbs and firns, soil with roots, about 1 m above water level	59.0429	10.0151	2014 May 12	M. Klinth & C. Erséus	MT580303	MT602467	MT603768	-	MT601978	MT601979
Fridericia magna	A	ZMBN 136750 ethanol	CE21465	Norway	Vestfold	Larvik, Jordfallen at Stavernveien (Road 301), forest slope towards stream	Deciduous forest with herbs and firns, soil with roots, about 1 m above water level	59.0429	10.0151	2014 May 12	M. Klinth & C. Erséus	MT580304	MT602466	MT603769	-	MT601980	MT601981
Fridericia magna	A	ZMBN 136751 slide	CE21871*	Norway	Vest-Agder	Flekkefjord, Sirnes, bridge (Road E39) over river mouth at Lundevatn Lake, S of a petrol station	Deciduous forest slope with Convallaria, sandy soil	58.4954	6.623	2014 May 13	M. Klinth & C. Erséus	MT580308	MT602468	MT603774	MT603775	MT602002	MT602003
Fridericia magna	A	ZMBN 110718 slide	CE21916*	Norway	Rogaland	Hjelmeland, Hjelmelandsvågen, immediately SW of car ferry terminal, near seashore	Stand of beech trees, litter and peaty soil with roots	59.2335	6.1649	2014 May 13	M. Klinth & C. Erséus	MT580309	MT602463	MT603776	-	MT601985	MT601986
Fridericia magna	A	ZMBN 110719 slide	CE21918*	Norway	Rogaland	Hjelmeland, Hjelmelandsvågen, immediately SW of car ferry terminal, near seashore	Stand of beech trees, litter and peaty soil with roots	59.2335	6.1649	2014 May 13	M. Klinth & C. Erséus	MT580310	MT602469	MT603777	MT603778	MT602004	-
Fridericia magna	A	ZMBN 110720 slide	CE21921	Norway	Rogaland	Hjelmeland, Hjelmelandsvågen, immediately SW of car ferry terminal, near seashore	Stand of beech trees, litter and peaty soil with roots	59.2335	6.1649	2014 May 13	M. Klinth & C. Erséus	MT580340	-	-	-	-	-
Fridericia magna	A	ZMBN 136752 slide	CE22208*	Norway	Hordaland	Ullensvang, Kinsarvik, Husedalen, at road crossing Vivippo River	Humic, somewhat sandy, soil under deciduous trees	60.3633	6.743	2014 May 14	M. Klinth & C. Erséus	MT580312	MT602465	MT603781	MT603782	MT601987	MT601988
Fridericia magna	A	SMNH 181321 slide	CE4738	Sweden	Bohuslän	Uddevalla, Bokenäs, Börsås, Sandvik	Small stream ravine about 30 m from outlet on seashore, sand and gravel under stones along stream banks	58.3695	11.6154	2008 Jul 26	C. Erséus	MT580332	-	-	-	-	-	ENSWD026-11
Fridericia magna	B	ZMBN 136753 slide	CE12574*	Norway	Buskerud	Hurum, Filtved	Slope at small river, deciduous trees, clayey soil	59.5728	10.6105	2011 Aug 20	C. Erséus	MT580290	MT602473	MT603751	MT603752	MT601963	-
Fridericia magna	B	SMNH 181322 slide	CE11348*	Sweden	Västergötland	Göteborg, Södra Guldheden, SW of Doktor Fries Torg, S of path downhill from public library	Soil in seepage of water	57.6847	11.9753	2011 Apr 15	A. Achurra & C. Erséus	MT580288	MT602470	MT603747	MT603748	MT601960	MT601961
Fridericia magna	B	SMNH 181323 slide	CE27432*	Sweden	Dalsland	Mellerud, Håverud, S of Linddalen, forest slope at shore of Lake Nedre Upperudshöljen,	Mixed forest, clayey and peaty soil	58.8142	12.4332	2015 Jul 23	C. Erséus	MT580314	MT602475	MT603785	MT603786	MT602008	MT602009
Fridericia magna	B	SMNH 181324 slide	CE4074*	Sweden	Halland	Varberg, Björkäng, Paradisvägen 7	Slope with blackberries and Alnus towards muddy stream, sandy soil	57.0078	12.3569	2008 May 30	C. Erséus	MT580323	MT602471	MT603799	MT603800	MT601991	-
Fridericia magna	B	SMNH 181325 slide	CE4075*	Sweden	Halland	Varberg, Björkäng, Paradisvägen 7	Slope with blackberries and Alnus towards muddy stream, sandy soil	57.0078	12.3569	2008 May 30	C. Erséus	MT580324	MT602474	MT603801	MT603802	MT601992	MT601993
Fridericia magna	B	SMNH 181326 slide	CE4076	Sweden	Halland	Varberg, Björkäng, Paradisvägen 7	Slope with blackberries and Alnus towards muddy stream, sandy soil	57.0078	12.3569	2008 May 30	C. Erséus	MT580331	-	-	-	-	-	ENSWD022-11
Fridericia magna	B	SMNH 181327 slide	CE9996	Sweden	Västergötland	Lerum, Kastenhof, forest slope at trail between Säveån River and Kastenhof Estate.	Deciduous trees, soil with many fine mineral particles, partly wet	57.774	12.285	2010 Oct 03	C. Erséus	MT580334	-	-	-	-	-	ENSWD327-11
Fridericia magna	B	SMNH 181328 slide	CE9997*	Sweden	Västergötland	Lerum, Kastenhof, forest slope at trail between Säveån River and Kastenhof Estate.	Deciduous trees, soil with many fine mineral particles, partly wet	57.774	12.285	2010 Oct 03	C. Erséus	MT580329	MT602472	MT603813	MT603814	MT602000	MT602001
Fridericia magna	C	ZMBN 109916 slide	CE12733*	Norway	Hordaland	Granvin, W of Lussand at road 7 (between Kvanndal and Ålvik)	Steep slope of deciduous forest, underneath waterfall of temporary stream, rich soil and leaf litter	60.4585	6.5284	2011 Aug 21	C. Erséus	MT580291	MT602497	MT603739	MT603740	MT601964	-
Fridericia magna	C	ZMBN109917 slide	CE12734	Norway	Hordaland	Granvin, W of Lussand at road 7 (between Kvanndal and Ålvik)	Steep slope of deciduous forest, underneath waterfall of temporary stream, rich soil and leaf litter	60.4585	6.5284	2011 Aug 21	C. Erséus	MT609954	-	-	-	-	-	NOENC073-13
Fridericia magna	C	ZMBN 109949 slide	CE13302*	Norway	Östfold	Halden, Berby, Neset, at Berbyelva River	Grassland with alnus trees, rich soil and mosses on dead logwood	58.9609	11.4896	2011 Sep 22	C. Erséus	MT580293	MT602498	MT603755	-	MT601966	-
Fridericia magna	C	ZMBN 109960 slide	CE18864*	Norway	Hordaland	Bergen, Årstad, lower slope of Ulriken (mountain)	Deciduous forest (rowan, birch) with firns, wet humic soil	60.376	5.371	2013 Jun18	T. Dahlgren	MT580298	MT602504	-	-	MT601971	MT601972
Fridericia magna	C	ZMBN 110792 slide	CE22190*	Norway	Hordaland	Ullensvang, Utne, Sletthagen, ditch near Road 550	Peaty soil with grass and moss	60.4256	6.6082	2014 May 14	M. Klinth & C. Erséus	MT580311	MT602499	MT603779	MT603780	MT602005	MT602006
Fridericia magna	C	ZMBN 129215 slide	CE32383*	Norway	Möre og Romsdal	Eide, Visnes, Öygarden, Seterbekken Stream near road 64	Coarse river sediment	62.95	7.4138	2017 May 31	M. Klinth & C. Erséus	MT580320	MT602500	MT603795	MT603796	MT602014	-
Fridericia magna	C	ZMBN 129235 slide	CE32521*	Norway	Möre og Romsdal	Rauma, Romsdalen, Flatmark, Rauma River	Edge of river, fine sand	62.4295	7.9616	2017 Jun 01	M. Klinth & C. Erséus	MT580321	MT602502	MT603745	MT603746	MT601990	-
Fridericia magna	C	(no voucher)	CE1648	Sweden	Västergötland	Göteborg, Botanical Garden, stream in Rhododendrondalen	Small stream	57.6796	11.9548	2006 Apr 03	D. Gustafsson	MT580295	MT602501	MT603757	-	MT601968	-
Fridericia magna	D	ZMBN 109958 slide	CE18862*	Norway	Hordaland	Bergen, Årstad, lower slope of Ulriken (mountain)	Deciduous forest (rowan, birch) with firns, wet humic soil	60.376	5.371	2013 Jun 18	T. Dahlgren	MT580296	MT602477	MT603760	MT603759	MT601969	-
Fridericia magna	D	ZMBN 109959 slide	CE18863*	Norway	Hordaland	Bergen, Årstad, lower slope of Ulriken (mountain)	Deciduous forest (rowan, birch) with firns, wet humic soil	60.376	5.371	2013 Jun 18	T. Dahlgren	MT580297	MT602478	MT603762	MT603763	MT601970	-
Fridericia magna	D	ZMBN 136754 ethanol	CE18865	Norway	Hordaland	Bergen, Årstad, lower slope of Ulriken (mountain)	Deciduous forest (rowan, birch) with firns, wet humic soil	60.376	5.371	2013 Jun 18	T. Dahlgren	MT580335	-	-	-	-	-	NOENC098-14
Fridericia magna	D	ZMBN 109961 slide	CE18866*	Norway	Hordaland	Bergen, Årstad, lower slope of Ulriken (mountain)	Deciduous forest (rowan, birch) with firns, wet humic soil	60.376	5.371	2013 Jun 18	T. Dahlgren	MT580299	MT602479	-	-	MT601973	MT601974
Fridericia magna	D	SMNH 181329 slide	CE13885*	Sweden	Västergötland	Mark, River Surtan, near Fotskäl	River bottom	57.4533	12.5072	2010 Nov	R. Rafiq	MT580294	MT602476	MT603756	-	MT601967	-
Fridericia magna	E	ZMBN 136755 slide	CE13158B*	Norway	Hordaland	Bergen, Haukås, road E39, at access road to Bergen Prison	Field with tall grass and weeds, rich black organic soil	60.4959	5.3714	2011 Aug 25	E. Willassen & C. Erséus	MT580292	MT602493	MT603753	MT603754	MT601965	-
Fridericia magna	E	ZMBN 109885 slide	CE18454	Norway	Hordaland	Bergen, Nygardsparken Park	Somewhat coarse, humic soil, with dense tree roots	60.3833	5.3305	2013 Feb 14	E. Willassen	MT609953	-	-	-	-	-	NOENC016-13
Fridericia magna	E	ZMBN 136756 ethanol	CE21745	Norway	Vest-Agder	Kristiansand, near hospital, Andreas Kjaers vei	Stand of mixed deciduous trees, loose soil with herbs	58.1625	7.9847	2014 May 13	M. Klinth & C. Erséus	MT580305	MT602481	MT603770	MT603771	MT601982	-
Fridericia magna	E	ZMBN 136757 ethanol	CE21785	Norway	Vest-Agder	Kristiansand, near hospital, Andreas Kjaers vei	Stand of mixed deciduous trees, decomposing wood chips on clayey soil	58.1625	7.9847	2014 May 13	M. Klinth & C. Erséus	MT580306	MT602487	MT603772	MT603773	MT601983	-
Fridericia magna	E	ZMBN 136758 ethanol	CE21786	Norway	Vest-Agder	Kristiansand, near hospital, Andreas Kjaers vei	Stand of mixed deciduous trees, decomposing wood chips on clayey soil	58.1625	7.9847	2014 May 13	M. Klinth & C. Erséus	MT580339	-	-	-	-	-
Fridericia magna	E	ZMBN 136759 ethanol	CE21856	Norway	Vest-Agder	Flekkefjord, Nuland, steep slope S of Road E39, opposite to resting area with scenic point	Moss on rock face	58.2808	6.7163	2014 May 13	M. Klinth & C. Erséus	MT580307	MT602482	MT603741	MT603742	MT601984	-
Fridericia magna	E	ZMBN 136760 ethanol	CE28066	Norway	Hordaland	Bergen, Nygardsparken Park	Somewhat coarse, humic soil, with dense tree roots	60.3833	5.3305	2016 Jul 30	E. Willassen & C. Erséus	MT580315	MT602490	MT603787	MT603788	MT602010	-
Fridericia magna	E	ZMBN 136761 ethanol	CE28067	Norway	Hordaland	Bergen, Nygardsparken Park	Somewhat coarse, humic soil, with dense tree roots	60.3833	5.3305	2016 Jul 30	E. Willassen & C. Erséus	MT580316	MT602488	MT603789	MT603790	MT602011	-
Fridericia magna	E	ZMBN 136762 ethanol	CE29530	Norway	Hordaland	Austevoll, Huftaröy, Storebö, at Heimegarden	Grassland, black humic soil	60.0918	5.2344	2016 Oct 04	T. Kutti & T. Dahlgren	MT580317	MT602494	MT603791	MT603792	MT602012	-
Fridericia magna	E	ZMBN 129125 slide	CE31735*	Norway	Hordaland	Bergen, Breistein, Såtevegen 2, private garden	Lawn with puddles of water near drainage pipe	60.4848	5.4054	2017 Aug 09	K. Michelsen	MT580318	MT602483	MT603743	MT603744	MT601989	-
Fridericia magna	E	ZMBN 136763 ethanol	CE31736	Norway	Hordaland	Bergen, Breistein, Såtevegen 2, private garden	Lawn with puddles of water near drainage pipe	60.4848	5.4054	2017 Aug 09	K. Michelsen	MT580319	MT602495	MT603793	MT603794	MT602013	-
Fridericia magna	E	SMNH 181330 slide	CE11522*	Sweden	Västergötland	Göteborg, Norra Guldheden, Medicinareberget, Medicinaregatan, S of Wallenberg Conference Hall, small crevice in slope of Medicinareberget.	Damp soil	57.6872	11.9608	2011 Apr 29	A. Achurra & C. Erséus	MT580289	MT602485	MT603749	MT603750	MT601962	-
Fridericia magna	E	SMNH 181331 slide	CE1980*	Sweden	Västergötland	Vårgårda, Fly, garden lawn at S end of Lake Lången	Mineral soil	57.9972	12.5868	2006 Aug 01	C. Erséus	MT580302	MT602480	MT603766	MT603767	MT601977	-
Fridericia magna	E	SMNH 181332 slide	CE1981	Sweden	Västergötland	Vårgårda, Fly, garden lawn at S end of Lake Lången	Mineral soil	57.9972	12.5868	2006 Aug 01	C. Erséus	MT580338	-	-	-	-	-
Fridericia magna	E	SMNH 181333 slide	CE23109*	Sweden	Bohuslän	Uddevalla, Bodeleån	From stomach of a juvenile Salmon	58.329	11.916	2014 Oct 30	J. Näslund	MT580313	MT602489	MT603783	MT603784	MT602007	-
Fridericia magna	E	SMNH 181334 ethanol	CE35390	Sweden	Västergötland	Vårgårda, Fly, garden at S end of Lake Lången	Tree stump, on rotting wood under bark	57.9971	12.587	2018 May 10	C. Erséus	MT580322	MT602491	MT603797	MT603798	MT602015	MT602016
Fridericia magna	E	SMNH 181335 slide	CE4736*	Sweden	Bohuslän	Uddevalla, Bokenäs, Börsås, Sandvik	Small stream ravine about 30 m from outlet on seashore, sand and gravel under stones along stream banks	58.3695	11.6154	2008 Jul 26	C. Erséus	MT580325	MT602486	MT603803	MT603804	MT601994	-
Fridericia magna	E	SMNH 181336 slide	CE4737	Sweden	Bohuslän	Uddevalla, Bokenäs, Börsås, Sandvik	Small stream ravine about 30 m from outlet on seashore, sand and gravel under stones along stream banks	58.3695	11.6154	2008 Jul 26	C. Erséus	MT580336	-	-	-	-	-
Fridericia magna	E	SMNH 181337 slide	CE4739	Sweden	Bohuslän	Uddevalla, Bokenäs, Börsås, Sandvik	Small stream ravine about 30 m from outlet on seashore, sand and gravel under stones along stream banks	58.3695	11.6154	2008 Jul 26	C. Erséus	MT580337	-	-	-	-	-
Fridericia magna	E	SMNH 181338 slide	CE7704*	Sweden	Västergötland	Göteborg, Södra Guldheden, SW of Doktor Fries Torg	Swampy area in middle of deciduous forest, wet soil	57.6827	11.9708	2010 May 28	E. Lindqvist, A. Bär & C. Erséus	MT580326	MT602484	MT603806	MT603807	MT601996	-
Fridericia magna	E	SMNH 181339 slide	CE7715	Sweden	Västergötland	Göteborg, Södra Guldheden, SW of Doktor Fries Torg	Swampy area in middle of deciduous forest, wet soil	57.6827	11.9708	2010 May 28	E. Lindqvist, A. Bär & C. Erséus	MT580333	-	-	-	-	-	ENSWD131-11
Fridericia magna	E	SMNH 181340 slide	CE8921*	Sweden	Bohuslän	Tjörn, Kyrkesund, Sunna Övre	Various habitats (wet soil along ditch, and leaf litter)	58.0225	11.5423	2010 Jul 17	C. Erséus	MT580327	MT602495	MT603809	MT603810	MT601998	-
Fridericia magna	E	SMNH 181341 ethanol	CE9740	Sweden	Västergötland	Mark, Örby, Skutesjövägen 10.	In pond after heavy rains	57.4866	12.7239	2010 Aug 26	M. Andersson	MT580328	MT602492	MT603811	MT603812	MT601999	-
Fridericia magna	F	ZMBN 109907 slide	CE18487	Norway	Möre og Romsdal	Nesset, Eikesdal, Reitan, bank of stream at beginning of Mardalsvegen road	Sandy soil under stand of deciduous trees	62.475	8.1731	2012 Aug 13	C. Erséus	MT609949	-	-	-	-	-	NOENC049-13
Fridericia magna	F	ZMBN 109908 slide	CE18488	Norway	Möre og Romsdal	Nesset, Eikesdal, Reitan, bank of stream at beginning of Mardalsvegen road	Sandy soil under stand of deciduous trees	62.475	8.1731	2012 Aug 13	C. Erséus	MT609952	-	-	-	-	-	NOENC050-13
Fridericia magna	F	(no voucher)	CE803	Sweden	Västergötland	Lerum, Aspenäs, Hagaviken at Strandvägen Road, near Lake Aspen	Between beech stand and rocky shore; grass with Geum rivale (Water avens), compact, moist sandy soil	57.7745	12.2448	2004 May 25	E. Rota & C. Erséus	GU901804	GU902066	MT603808	-	MN248702	MT601997
Fridericia magna	G	SMNH 181342 slide	CE7106*	Sweden	Västergötland	Göteborg, Änggården, Göteborg Botanical Garden, lower part of Rhododendrondalen Valley	Under large tree of Rhododendron catawbiense “grandiflorum”, dark brown soil with roots, ground with stones and boulders	57.6798	11.9557	2009 Aug 29	S. James, S. Davidson & C. Erséus	MT580330	MT602503	MT603805	-	MT601995	-

## Sheet: Table S2 and S3
Table S3, Uncorrected pairwise genetic distances (p-dist) in COI for the clusters of Fridericia magna, the intraclustal distances are given as the largest p-dist and the intercluster distances as the smallest p-dist									Table S4, Uncorrected pairwise genetic distances (p-dist) in 16S for the clusters of Fridericia magna, the intraclustal distances are given as the largest p-dist and the intercluster distances as the smallest p-dist
	A	B	C	D	E	F	G			A	B	C	D	E	F	G
A	0								A	0	0.0334728	0.0315789	0.0251046	0.0209644	0.0104603	0.0336842
B	0.0683761	0							B		0	0.0292887	0.0248963	0.029106	0.0271967	0.0313808
C	0.0638298	0.0478632	0.0106707						C			0.0041841	0.0125523	0.0230126	0.0273684	0
D	0.06231	0.0495726	0.0303951	0					D				0	0.016632	0.0230126	0.0146444
E	0.0815451	0.0687285	0.0603715	0.0479876	0.011236				E					0	0.0230608	0.0251046
F	0.0151515	0.0564103	0.0522766	0.0589226	0.0717949	-			F						-	0.0294737
G	0.0574713	0.0438596	0.0213816	0.0344828	0.0492958	0.0467938	-		G							-

## Sheet: Table S4
Table S4. Primers and programs used for amplification and sequencing of fragments of the mitochondrial 16S and COI and nuclear ITS and H3 markers.
Gene	Primer	Sequence 5’-3’	Reference	Amplification program
16S	16SAR-L	CGCCTGTTTATCAAAAACAT	Palumbi et al. (1991)	95°C for 5 min, 35 cycles each of 95°C for 30 sec, 50°C for 30 sec and 72°C for 60 sec, finally, 72°C for 8 min.
	16SBRH	CCGGTCTGAACTCAGATCACGT	Palumbi et al. (1991)
COI	LCO1490	GGTCAACAAATCATAAAGATATTGG	Folmer et al. (1994)	95°C for 5 min, 35 cycles each of 95°C for 40 sec, 45°C for 45 sec and 72°C for 60 sec, finally, 72°C for 8 min.
	HCO2198	TAAACTTCAGGGTGACCAAAAAATCA	Folmer et al. (1994))
	COI-E	TATACTTCTGGGTGTCCGAAGAATCA	Bely and Wray (2004)
ITS	ITS-5	GGAAGTAAAAGTCGTAACAAGG	White et al. (1990)	95°C for 5 min, 35 cycles each of 95°C for 30 sec, 50°C for 30 sec and 72°C for 90 sec, finally, 72°C for 8 min.
	5.8mussR	GATGTCGATGTTCAATGTGTCCTGC	Källersjö et al. (2005)
	5.8mussF	CGCAGCCAGCTGCGTGAATTAATGT	Källersjö et al. (2005)
	ITS-4	TCCTCCGCTTATTGATATGC	White et al. (1990)
	606F	GTCGATGAAGAGCGCAGCCA	Liu and Erséus (2017)	95°C for 5 min, 35 cycles each of 95°C for 45 sec, 55°C for 60 sec and 72°C for 90 sec, finally, 72°C for 8 min.
	1082R	TTAGTTTCTTTTCCTCCGCTT	Liu and Erséus (2017)
H3	H3F	ATGGCTCGTACCAAGCAGACVGC	Brown et al. (1999)	95°C for 5 min, 35 cycles each of 95°C for 30 sec, 50°C for 30 sec and 72°C for 90 sec, finally, 72°C for 8 min.
	H3R	ATATCCTTRGGCATKATRGTGAC	Brown et al. (1999)
References
Bely, A.E., Wray, G.A., 2004. Molecular phylogeny of naidid worms (Annelida: Clitellata) based on cytochrome oxidase I. Mol Phylogenet Evol 30, 50-63.
Brown, S., Rouse, G., Hutchings, P., Colgan, D., 1999. Assessing the usefulness of histoneH3, U2 snRNA and 28S rDNA in analyses of polychaete relationships. Aust J Zool 47, 499-516.
Folmer, O., Black, M., Hoeh, W., Lutz, R., Vrijenhoek, R., 1994. DNA primers for amplification of mitochondrial cytochrome c oxidase subunit I from diverse metazoan invertebrates. Mol Mar Biol Biotechnol 3, 294-299.
Källersjö, M., von Proschwitz, T., Lundberg, S., Eldenäs, P., Erseus, C., 2005. Evaluation of ITS rDNA as a complement to mitochondrial gene sequences for phylogenetic studies in freshwater mussels: an example using Unionidae from north-western Europe. Zool Scripta 34, 415-424.
Palumbi, S.R., Martin, A., Romano, S., Mc-Millan, W.O., Stice, L., Grabawski, G., 1991. The simple fool’s guide to PCR, version 2.0. Privately published, compiled by S. Palumbi., University of Hawaii, Honolulu:.
White, T., Bruns, T., Lee, S., Taylor, J., 1990. Amplification and direct sequencing of fungal ribosomal RNA genes for phylogenetics., In: Innis, M.A., Gelfand, D.H., Sninsky, J.J., White, T.J. (Eds.), PCR protocols: a guide to methods and applications. Academic Press, San Diego, pp. 315-322.
Liu, Y., Erséus, C., 2017. New specific primers for amplification of the Internal Transcribed Spacer region in Clitellata (Annelida). Ecol Evol 7, 10421-10439.
